# Supplementary material for: Adsorption Capacities of Iron Hydroxide for Arsenate and Arsenite Removal from Water by Chemical Coagulation: Kinetics, Thermodynamics and Equilibrium Studies
Source: Molecules. 2021 Nov 22;26(22):7046. doi: 10.3390/molecules26227046 (PMC8624347; doi:10.3390/molecules26227046)
Supplement: Supplementary file 1 [file molecules-26-07046-s001.zip]

Archive with 1 entries (1 files):
- molecules-1455792-supplementary.pdf
